# Supplementary material for: Optogenetic dissection of descending behavioral control in Drosophila
Source: eLife. 2018 Jun 26;7:e34275. doi: 10.7554/eLife.34275 (PMC6031430; doi:10.7554/eLife.34275)
Supplement: Figure 2—source data 1. — The line by line analysis shown here follows the model of the selected examples described in Figure 2 of the main text. Also available at: http://www.biology.emory.edu/Berman/files/FigureS5_Cande_et_al.pdf. [file elife-34275-fig2-data1.zip]

Archive with 3 entries (2 files):
- Stern_11-12-2017-RA-eLife-34275R1_Supplementary_File_1.pdf
- __MACOSX/
- __MACOSX/._Stern_11-12-2017-RA-eLife-34275R1_Supplementary_File_1.pdf
